# Supplementary material for: Host Plant Variation and Lack of Genetic Differentiation in Populations of Dione (Agraulis) dodona Lamas & Farfán (Lepidoptera: Nymphalidae)
Source: Insects. 2022 Sep 8;13(9):819. doi: 10.3390/insects13090819 (PMC9506569; doi:10.3390/insects13090819)
Supplement: Supplementary file 1 [file insects-13-00819-s001.zip]

Archive with 1 entries (1 files):
- insects-1847433-supplementary.pdf
